# Supplementary material for: Ni-Modified Defect-Engineered NH2-UiO-66 for Efficient H2O2 Photosynthesis Coupled with Benzyl Alcohol Oxidation
Source: Nanomaterials (Basel). 2026 May 19;16(10):626. doi: 10.3390/nano16100626 (PMC13209578; doi:10.3390/nano16100626)
Supplement: Supplementary file 1 [file nanomaterials-16-00626-s001.zip]

Archive with 1 entries (1 files):
- nanomaterials-4327943-supplementary.pdf
